# Supplementary material for: Nuclear and cytosolic J-domain proteins provide synergistic control of Hsf1 at distinct phases of the heat shock response
Source: eLife. 2025 Sep 30;14:RP107157. doi: 10.7554/eLife.107157 (PMC12483511; doi:10.7554/eLife.107157)
Supplement: Figure 1—figure supplement 1—source data 2. [file elife-107157-fig1-figsupp1-data2.zip]

Archive with 9 entries (8 files):
- Figure 1-figure supplement 1A:B-source data 2/
- Figure 1-figure supplement 1A:B-source data 2/Figure1-figure supplement 1B_anti YFP.tif
- __MACOSX/Figure 1-figure supplement 1A:B-source data 2/._Figure1-figure supplement 1B_anti YFP.tif
- Figure 1-figure supplement 1A:B-source data 2/Figure1-figure supplement 1A_anti YFP.tif
- __MACOSX/Figure 1-figure supplement 1A:B-source data 2/._Figure1-figure supplement 1A_anti YFP.tif
- Figure 1-figure supplement 1A:B-source data 2/Figure1-figure supplement 1A_anti Zwf1.tif
- __MACOSX/Figure 1-figure supplement 1A:B-source data 2/._Figure1-figure supplement 1A_anti Zwf1.tif
- Figure 1-figure supplement 1A:B-source data 2/Figure1-figure supplement 1B_anti Zwf1.tif
- __MACOSX/Figure 1-figure supplement 1A:B-source data 2/._Figure1-figure supplement 1B_anti Zwf1.tif
