# Supplementary material for: Nuclear and cytosolic J-domain proteins provide synergistic control of Hsf1 at distinct phases of the heat shock response
Source: eLife. 2025 Sep 30;14:RP107157. doi: 10.7554/eLife.107157 (PMC12483511; doi:10.7554/eLife.107157)
Supplement: Figure 3—figure supplement 1—source data 2. [file elife-107157-fig3-figsupp1-data2.zip]

Archive with 5 entries (4 files):
- Figure 3-figure supplement 1A-source data 2/
- Figure 3-figure supplement 1A-source data 2/Figure 3_figure supplement 1A_anti Zwf1.tif
- __MACOSX/Figure 3-figure supplement 1A-source data 2/._Figure 3_figure supplement 1A_anti Zwf1.tif
- Figure 3-figure supplement 1A-source data 2/Figure 3_figure supplement 1A_anti V5.tif
- __MACOSX/Figure 3-figure supplement 1A-source data 2/._Figure 3_figure supplement 1A_anti V5.tif
