# Supplementary material for: Nuclear and cytosolic J-domain proteins provide synergistic control of Hsf1 at distinct phases of the heat shock response
Source: eLife. 2025 Sep 30;14:RP107157. doi: 10.7554/eLife.107157 (PMC12483511; doi:10.7554/eLife.107157)
Supplement: Figure 6—source data 2. [file elife-107157-fig6-data2.zip]

Archive with 7 entries (6 files):
- Figure 6C-source data 2/
- Figure 6C-source data 2/Figure6C_anti Sis1_anti H3.tif
- __MACOSX/Figure 6C-source data 2/._Figure6C_anti Sis1_anti H3.tif
- Figure 6C-source data 2/Figure6C_anti Hsp42_ anti H3.tif
- __MACOSX/Figure 6C-source data 2/._Figure6C_anti Hsp42_ anti H3.tif
- Figure 6C-source data 2/Figure6C_anti Btn2_anti H3.tif
- __MACOSX/Figure 6C-source data 2/._Figure6C_anti Btn2_anti H3.tif
