# Supplementary material for: Nuclear and cytosolic J-domain proteins provide synergistic control of Hsf1 at distinct phases of the heat shock response
Source: eLife. 2025 Sep 30;14:RP107157. doi: 10.7554/eLife.107157 (PMC12483511; doi:10.7554/eLife.107157)
Supplement: Figure 6—figure supplement 1—source data 1. [file elife-107157-fig6-figsupp1-data1.zip]

Archive with 3 entries (2 files):
- Figure 6-figure supplement 1C-source data 1/
- Figure 6-figure supplement 1C-source data 1/source file Figure 6 - Figure Supplement 1C.pdf
- __MACOSX/Figure 6-figure supplement 1C-source data 1/._source file Figure 6 - Figure Supplement 1C.pdf
