# Supplementary material for: Nuclear and cytosolic J-domain proteins provide synergistic control of Hsf1 at distinct phases of the heat shock response
Source: eLife. 2025 Sep 30;14:RP107157. doi: 10.7554/eLife.107157 (PMC12483511; doi:10.7554/eLife.107157)
Supplement: Figure 6—figure supplement 1—source data 2. [file elife-107157-fig6-figsupp1-data2.zip]

Archive with 9 entries (8 files):
- Figure 6-figure supplement 1C-source data 2/
- Figure 6-figure supplement 1C-source data 2/Figure6_figure supplement1C_anti Apj1_anti H3.tif
- __MACOSX/Figure 6-figure supplement 1C-source data 2/._Figure6_figure supplement1C_anti Apj1_anti H3.tif
- Figure 6-figure supplement 1C-source data 2/Figure6-figure supplement1C_anti Hsp42_anti H3.tif
- __MACOSX/Figure 6-figure supplement 1C-source data 2/._Figure6-figure supplement1C_anti Hsp42_anti H3.tif
- Figure 6-figure supplement 1C-source data 2/Figure6-figure supplement1C_anti Hsp104_anti H3.tif
- __MACOSX/Figure 6-figure supplement 1C-source data 2/._Figure6-figure supplement1C_anti Hsp104_anti H3.tif
- Figure 6-figure supplement 1C-source data 2/Figure6-figure supplement1C_anti Btn2_anti H3.tif
- __MACOSX/Figure 6-figure supplement 1C-source data 2/._Figure6-figure supplement1C_anti Btn2_anti H3.tif
